# Supplementary material for: Effects of Chronic Alcohol Intake on the Composition of the Ensemble of Drug-Metabolizing Enzymes and Transporters in the Human Liver
Source: J Xenobiot. 2025 Jan 31;15(1):20. doi: 10.3390/jox15010020 (PMC11856820; doi:10.3390/jox15010020)
Supplement: Supplementary file 1 [file jox-15-00020-s001.zip]

Archive with 2 entries (2 files):
- Supplementary Figures.pdf
- Supplmentary_Tables.xlsx
