# Supplementary material for: Effects of Chronic Alcohol Intake on the Composition of the Ensemble of Drug-Metabolizing Enzymes and Transporters in the Human Liver
Source: J Xenobiot. 2025 Jan 31;15(1):20. doi: 10.3390/jox15010020 (PMC11856820; doi:10.3390/jox15010020)
Supplement: Supplementary file 1 [file jox-15-00020-s001.zip › Supplmentary_Tables.xlsx]

## Sheet: Table S1
Table S1. List of proteins localized to the endoplasmic reticulum used for normalizing DMET proteins
Protein Description	Protein ID
Arylacetamide deacetylase	AADAC
phospholipid-transporting ATPase IIA	ATP2A2
Cocaine esterase	CES2
Carboxylesterase 3	CES3
Cytochrome b5	CYB5A
CYP1A1	CYP1A1
CYP1A2	CYP1A2
CYP20A1	CYP20A1
CYP27A1	CYP27A1
CYP2A6	CYP2A6
CYP2B6	CYP2B6
CYP2C18	CYP2C18
CYP2C19	CYP2C19
CYP2C8	CYP2C8
CYP2C9	CYP2C9
CYP2D6	CYP2D6
CYP2E1	CYP2E1
CYP2J2	CYP2J2
CYP3A4	CYP3A4
CYP3A5	CYP3A5
CYP4A11	CYP4A11
CYP4A22	CYP4A22
CYP4F11	CYP4F11
CYP4F12	CYP4F12
CYP4F2	CYP4F2
CYP4F3	CYP4F3
CYP4V2	CYP4V2
CYP51A1	CYP51A1
CYP7B1	CYP7B1
Endoplasmic reticulum aminopeptidase 2	ERAP2
Endoplasmic reticulum lectin 1	ERLEC1
Endoplasmic reticulum metallopeptidase 1	ERMP1
ER oxidoreductase A	ERO1A
ER oxidoreductase A	ERO1B
Endoplasmic reticulum resident protein 29	ERP29
Flavin-containing monooxygenase 1	FMO1
Flavin-containing monooxygenase 3	FMO3
Flavin-containing monooxygenase 4	FMO4
Flavin-containing monooxygenase 5	FMO5
Glutathione S-transferase omega-1	GSTO1
Glutathione S-transferase P	GSTP1
GDH/6PGL endoplasmic bifunctional protein	H6PD
Homocysteine-responsive ER ubiquitin-like domain 1	HERPUD1
Heme oxygenase 1	HMOX1
Heme oxygenase 2	HMOX2
Endoplasmin, Heat shock protein 90	HSP90
Endoplasmic reticulum chaperone BiP	HSPA5
Mortalin, Stress-70 protein	HSPA9
Microsomal glutathione S-transferase 1	MGST1
Microsomal glutathione S-transferase 2	MGST2
Microsomal glutathione S-transferase 3	MGST3
Microsomal triglyceride transfer protein large subunit	MTTP
Protein disulfide-isomerase	P4HB
Protein disulfide-isomerase A3	PDIA3
Protein disulfide-isomerase A4	PDIA4
Protein disulfide-isomerase A5	PDIA5
Protein disulfide-isomerase A6	PDIA6
Membrane-associated progesterone receptor component 1	PGRMC1
Membrane-associated progesterone receptor component 2	PGRMC2
P450 reductase	POR
Steryl-sulfatase	STS
UGT1A1	UGT1A1
UGT1A3	UGT1A3
UGT1A4	UGT1A4
UGT1A6	UGT1A6
UGT1A9	UGT1A9
UGT2A1	UGT2A1
UGT2A3	UGT2A3
UGT2B10	UGT2B10
UGT2B15	UGT2B15
UGT2B17	UGT2B17
UGT2B4	UGT2B4
UGT2B7	UGT2B7
Transitional endoplasmic reticulum ATPase	VCP
Calnexin	CANX

## Sheet: Table S2
Table S2. TPA based protein levels of major DMET proteins present in HLM of heavy drinkers with >1ppd smokers removed and smokers with heavy drinkers removed
	Non-Drinkers				Heavy Alcohol					Non-Smokers				Smokers >1ppd
	(no >1ppd smokers)									(no heavy drinkers)
n	29				4				n	65				17
	Mean ± SD				Mean ± SD			P value		Mean ± SD				Mean ± SD			P value
CYP protein levels (pmol/mg protein)
CYP1A1	0.945623	±	0.847164		0.512389	±	0.0811277	0.0121281		0.741231	±	0.63214		1.36857	±	1.85801	0.0940344
CYP1A2	30.3242	±	14.0933		13.207	±	5.24251	0.000386632		27.9146	±	12.817		43.8056	±	20.8818	0.00369359
CYP2A6	67.1532	±	33.1201		56.2862	±	24.3623	0.46419		67.4081	±	28.5019		61.7097	±	30.4127	0.492737
CYP2B6	13.3045	±	9.65566		23.8557	±	15.3661	0.265016		13.4075	±	7.72101		14.0604	±	6.61943	0.729459
CYP2C8	25.6239	±	6.26984		15.2931	±	4.72029	0.0130481		25.1932	±	5.94738		25.5103	±	6.52859	0.857508
CYP2C9	92.2891	±	26.5475		55.0225	±	10.3515	0.000389862		91.8816	±	22.0032		88.4287	±	21.1892	0.558085
CYP2C18	4.67526	±	2.77614		3.45144	±	2.30354	0.383417		4.82466	±	2.42461		4.71039	±	1.65681	0.821183
CYP2C19	5.29695	±	3.77038		3.52419	±	2.42316	0.258258		5.76221	±	3.8629		6.39681	±	4.04754	0.566648
CYP2D6	29.9462	±	14.657		19.7278	±	10.9462	0.160008		27.7962	±	15.4124		27.6872	±	20.6214	0.98395
CYP2E1	65.2918	±	16.7221		119.434	±	59.9934	0.0842652		65.332	±	18.4009		58.4292	±	15.1977	0.121986
CYP3A4	71.1522	±	28.816		72.2116	±	29.8792	0.475063		68.2305	±	28.797		59.1607	±	31.64	0.294859
CYP3A5	8.74473	±	15.7238		3.90448	±	1.32016	0.116297		8.40456	±	13.8036		8.03407	±	12.3091	0.915052
CYP3A7	0.603107	±	0.677554		3.52107	±	5.77343	0.386688		0.755265	±	1.14522		1.47746	±	2.26295	0.21874
CYP4A11	53.5109	±	14.6927		33.3256	±	7.067	0.00240043		50.9257	±	14.2197		50.2898	±	10.0198	0.833518
CYP4F2	33.6555	±	10.3873		28.0615	±	9.13882	0.320328		32.9638	±	9.84619		33.7766	±	8.22845	0.730794
UGT protein levels (pmol/mg protein)
UGT1A1	27.3856	±	10.3887		30.7336	±	13.818	0.334179		26.8652	±	11.4694		30.5053	±	14.6583	0.352411
UGT1A3	5.70473	±	3.52521		5.13258	±	1.20557	0.531959		5.26893	±	4.02094		6.35395	±	4.82562	0.402868
UGT1A4	73.5426	±	20.0122		59.7578	±	9.11928	0.0474134		69.8423	±	20.7977		79.3867	±	17.7893	0.0677495
UGT1A6	95.143	±	21.7742		143.72	±	62.2068	0.108129		93.6497	±	23.7523		111.6	±	23.5321	0.00978546
UGT1A9	13.8943	±	3.89392		18.9536	±	1.51592	0.000681824		14.3728	±	4.43206		14.8815	±	3.52485	0.620341
UGT2A1	1.49258	±	1.7407		1.90344	±	1.60443	0.659295		1.18544	±	1.44781		1.91676	±	1.57123	0.0956038
UGT2A3	6.65349	±	3.15772		7.41688	±	2.43542	0.599024		6.96313	±	3.12935		6.53042	±	2.71686	0.576003
UGT2B4	44.4352	±	9.46354		45.362	±	8.78129	0.854134		42.124	±	9.01079		50.7473	±	11.3857	0.00852808
UGT2B7	208.553	±	59.3794		136.336	±	43.0591	0.0326675		203.679	±	52.5573		209.146	±	60.593	0.736967
UGT2B10	16.2969	±	4.98228		11.7709	±	4.96553	0.164931		15.9552	±	4.75271		15.6317	±	7.02279	0.859361
UGT2B15	109.802	±	30.7382		72.2775	±	12.1553	0.000599407		109.571	±	35.1466		109.346	±	44.9302	0.984896
UGT2B17	4.08586	±	6.07118		3.99478	±	5.93915	0.978526		4.69828	±	5.61517		4.97519	±	5.08112	0.846363
non-CYP, non-UGT enzymes (pmol/mg protein)
AADAC	31.1445	±	7.32418		22.8533	±	4.76551	0.0278285		30.7553	±	7.46383		30.1864	±	7.54744	0.783824
CES1	338.381	±	65.5213		326.6	±	72.5283	0.774603		336.218	±	66.8407		352.166	±	65.3631	0.381041
CES2	34.1252	±	6.98899		24.8579	±	4.03529	0.00864217		36.2347	±	10.2902		33.8253	±	11.1605	0.428788
CES3	0.414542	±	0.171703		0.427223	±	0.118196	0.857698		0.424347	±	0.156398		0.429242	±	0.0947567	0.871509
FMO1	0.356252	±	0.098949		0.465237	±	0.073662	0.0489954		0.350254	±	0.120016		0.364222	±	0.143625	0.715816
FMO3	72.8599	±	14.3295		57.8498	±	13.2385	0.102556		72.7717	±	16.1322		60.447	±	21.957	0.0420823
FMO4	2.49563	±	0.504489		2.03791	±	0.23396	0.0163519		2.55788	±	0.627314		2.11293	±	0.731742	0.0313191
FMO5	50.8393	±	18.4555		20.5103	±	3.57822	2.07308e-08		46.7891	±	14.8887		36.1019	±	10.8883	0.00220222
MGST1	327.429	±	88.6396		427.758	±	184.114	0.357614		305.504	±	73.578		334.024	±	123.137	0.372481
MGST2	128.139	±	27.147		132.83	±	33.6544	0.804164		125.375	±	25.9995		128.378	±	30.8406	0.715834
STS	0.70383	±	0.521316		0.419963	±	0.0692094	0.00960232		0.762715	±	0.546517		0.728913	±	0.382695	0.770413
